# Supplementary material for: NF-κB1 deficiency promotes macrophage-derived adrenal tumors but decreases neurofibromas in HTLV-I LTR-Tax transgenic mice
Source: PLoS One. 2024 May 9;19(5):e0303138. doi: 10.1371/journal.pone.0303138 (PMC11081228; doi:10.1371/journal.pone.0303138)
Supplement: S1 File — (XLSX) [file pone.0303138.s005.xlsx]

## Sheet: Fig1B
Age (week)	Nfkb1+/+/Tax+	Nfkb1-/-/Tax+
9	0
9	0
12	0
14	0
15	0
17	0
18	0
21	0
21	0
21	0
25	0
27	0
28	0
9		0
9		0
10		0
12		0
14		0
15		0
15		0
18		1
19		0
19		1
20		0
23		0
24		1
25		0
25		0
25		1
27		1

## Sheet: Fig3A
Nfkb1+/+/Tax+	Nfkb1-/-/Tax+
1.70392	54.0132
4.31672	16.4764
16.7726	77.2845
0.992136	120.093

## Sheet: FigS1
Age (week)	Nfkb1+/+/Tax+	Nfkb1-/-/Tax+
11	1
15	1
13	1
14	1
10	1
9	1
12	1
18	1
15	1
13	1
19	1
15	1
19	1
14	1
15	1
15	1
19		1
13		1
11		1
14		1
20		1
16		1
17		1
19		1
28		1
14		1
15		1
25		1
18		1
22		1
16		1
14		1
22		1
12		1

## Sheet: FigS2A
Nfkb1+/+/Tax+	Nfkb1-/-/Tax+
5.25952	12.4522
2.42807	1.65368
1.45967	0.957734

## Sheet: FigS2B
Nfkb1+/+/Tax+	Nfkb1-/-/Tax+
0.079721	0.105112
0.790041	0.582367
0.876606	0.403321
1.19748	0.075353
0.5	0.926327
0.001979	0.001667
2.08493	1.67018
